# Supplementary material for: MIG6 loss confers resistance to ALK/ROS1 inhibitors in NSCLC through EGFR activation by low-dose EGF
Source: JCI Insight. 2023 Dec 22;8(24):e173688. doi: 10.1172/jci.insight.173688 (PMC10807714; doi:10.1172/jci.insight.173688)
Supplement: Supporting data values [file jciinsight-8-173688-s033.xlsx]

## Sheet: Fig 1B
Fig1B Genome-wide CRISPR screening
	Alectinib		Lorlatinib
	-log10piositive beta score	p-value	-log10piositive beta score	p-value
MED12	14.9129	2.3964e-07	14.1574	2.4e-07
SOX4	8.36711	2.3964e-07	10.8125	2.4e-07
BMF	8.01199	2.3964e-07	9.5817	2.4e-07
NF2	9.2735	2.3964e-07	7.80134	2.4e-07
BCL2L11	6.27225	2.1568e-06	7.21896	2.4e-07
PTEN	7.53729	2.3964e-07	6.72354	7.19e-07
VDAC2	5.68812	5.991e-06	6	3.11e-06
NF1	6.8014	7.1892e-07	5.64207	4.55e-06
CCNC	8.75741	2.3964e-07	5.02549	1.41e-05
DYNLL1	4.47074	6.638e-05	5.00833	1.75e-05
PSG3	2.79931	0.0024431	4.61261	4.15e-05
AMOTL2	3.85474	0.0002926	4.25571	0.00011046
GLIPR1L1	3.49143	0.00064439	3.49185	0.00063136
SPRR2E	3.3024	0.00096983	2.80919	0.0019918
hsa-mir-4519	2.542	0.0032996	2.75053	0.0019204
ERRFI1	2.86091	0.0026449	2.70748	0.0024035
NDUFS6	2.68288	0.0029267	2.31003	0.0052318
MYO18A	3.268	0.0010518	2.30619	0.0053085
SMARCE1	3.04389	0.0017539	2.28084	0.0055907

## Sheet: Fig 1D, Fig S1, S2　and S9
Fig S1C cell viability assay of JFCR-028-3								Fig S2 cell viability assay of JFCR-028-3
Alectinib	Parent			Cas9				sgCtrl			sgNF2			sgCtrl+PP242			sgNF2+PP242				sgCtrl			sgMED12
0	100.8	98	101.2	100	102.5	97.5		97.4	100.8	101.8	96.4	101.1	102.5	65.6	70.2	71.3	91	94.6	94.7		92.1	96.9	111	89.7	101.7	108.5
0.316	95.8	93.6	95	104.9	102.9	99.7		86.7	89.6	90.2	86.3	90.6	92.4								99.5	101.1	103.7	83.8	100.5	102.1
1	96.4	93.5	98.9	94.6	97.1	94.8		101.7	105.5	106.5	102.7	104.8	106.5	61.1	63.6	67.2	77	78.7	76.1		100.2	101	99	88.6	103	101.5
3.16	110	95	106.8	102.4	98.5	102.9		101.1	105.2	104.7	102.4	106.7	109.3	64.4	72.4	71.3	102.4	106.7	104.3		91.3	97.9	98.6	100.9	98.4	102
10	92.6	96.8	92.3	96	99.5	94.7		94.3	95.9	96.9	102.2	108.3	111	55.2	60.8	63	101.3	101.5	101.8		91.8	96.1	95.7	77.2	86.7	79.9
31.6	89.8	79.9	88.7	103.7	102.9	64.2		41.8	46.5	50.9	97.2	101.4	90.8	27.6	31.6	32.7	66.3	71.1	71.1		18.8	21.4	20.1	33.4	35.5	36.6
100	29.8	36.3	28.2	21.4	25.6	30.9		11.3	10.1	11.8	78.2	85.5	82.3	4.9	5.1	5.8	37	38.9	37.8		10.7	11	11.1	17.1	18.3	20.9
316	15.2	16.7	16.8	10.9	14.1	15.9		9.3	9.6	10.1	74.4	78.9	78.4	4.4	4.6	4.4	33.3	34.9	33.3		9.6	10.5	9.6	15.7	17.8	19
1000	13.5	16.1	15.2	8.1	12	14.1		8.3	8.5	8.8	71.4	76	74.7	3.8	4.5	4	32.3	33.2	33.3		7.3	8.7	8.3	14.8	15.2	17.8
3160	9.8	11.3	12	5.5	6.9	9.5		4.8	5.2	4.9	62.7	63.5	64.7	2.4	2.6	2.7	28.7	29.9	30.4		3.6	4.1	3.6	9.5	11	11.8
10000	6.9	7.5	8	2.5	4.2	9		1.2	1.4	1.2	33.9	34.4	36.1	1	0.9	1	14.9	15.4	16.6		1	1	1.3	3.3	3.9	1.3
Fig S1C cell viability assay of JFCR-028-3								Fig 1D cell viability assay of JFCR-028-3
Lorlatinib	Parent			Cas9				sgCtrl			sgNF2			sgCtrl+PP242			sgNF2+PP242				sgCtrl			sgMED12
0	105	104.1	90.8	97.1	100.8	102.2		103.8	100.5	95.7	103.6	100.6	95.8	76.3	76.2	72.9	68.5	69.2	67		101.9	101.9	96.2	106.9	102	91.1
0.316	95.7	93	97.6	97.3	98.1	94.5		93.9	91.3	86.1	92.1	89.7	84.4								90.8	92.5	86.4	101.1	88.4	98.2
1	96.6	89.2	80.1	100.4	105.4	106.9		95.1	91.9	86.5	107.8	104	100.4	43.5	42	38.8	76.2	76.2	75		89.9	93.1	90.3	86.1	81	83.9
3.16	38.8	35	30.6	44.4	45.3	41.4		48.1	46.7	43.4	103.2	100.4	93.5	26.5	25	26	50.6	51.8	49.9		24.9	23.3	23.7	35.8	35.5	33.3
10	15.8	13.9	11.2	18.6	16	14.8		13.3	12.8	12.1	84.8	83.8	77.1	6.4	6.1	5.9	31.5	33.1	31.9		11.7	11.3	10.6	20	19	19
31.6	12.4	10.5	8.6	15.8	13.1	11.4		10.1	10.1	9.1	74.6	71.7	67.6	5.2	5.3	5.1	31.1	32.6	30.2		10.3	9.5	9	18.8	18.8	17.6
100	9.6	8.4	8	13.4	11.8	11		9.4	8.7	8.5	68.6	67.8	62.9	4.8	5.1	4.9	27.4	29.7	28.6		9.2	8.5	8.7	16.3	16.5	15.3
316	8.5	7.5	5.9	10.5	8.8	7.9		7.7	7.6	7.8	64.4	62.8	60.6	4.4	4.7	4.3	26.5	27.5	26.9		7.3	7.7	7	15.2	13.9	14.2
1000	5.7	4.4	3.1	8	7.1	6.5		6.7	6.5	6.5	59.8	58.2	54.9	3.8	4.3	3.8	23.9	24	23.1		6	5.5	6.1	11.9	12.4	11.7
3160	4.4	3.5	2.4	5.7	5	4.4		5.1	4.8	4.7	50	48.2	45.9	3.3	3	3.4	20.7	22.1	19.5		4.1	4.5	4.3	9.4	9.5	9.2
10000	1.1	0.7	-0.9	3.8	2.9	3.1		3.8	3.5	3.4	33.4	34.2	31.1	2.7	2.6	2.6	14.5	13.8	14.3		2.3	2.5	2.4	6	6	6.3
Fig S1A cell viability assay of JFCR-028-3
JFCR-028-3 Parent	Alectinib			Lorlatinib			Crizotinib			Brigatinib			Gilteritinib			Afatinib
0	94.9	105	100.1	98.5	93.3	108.1	101	98.7	100.3	102.7	98.4	98.9	103.1	99.7	97.2	101.5	98.3	100.2
0.316	114.2	121.2	119.4	99.6	100.3	90.4	110.5	108	98.7	87.4	106.4	107.6	109.2	105.9	106.6	106.9	105.2	105.5
1	96.7	98.9	102.5	90.4	86.7	94.8	100.8	93.5	97.8	104.8	91.7	98.5	98.9	84.1	88	89.5	93.7	94.8
3.16	97.9	101.2	103.8	39.9	39	38.2	97.4	93.8	100.6	99.4	91.1	93.9	31.2	29.2	35.8	88.6	88	89.4
10	62.7	63.2	63	17	17.2	18.4	94.2	88.4	94.2	80	86.8	84.8	15.1	12.7	14.9	85.2	84.4	86
31.6	20.5	20.3	18.2	12.5	13.4	13.9	83.1	85.8	89.1	22.8	23.3	23.3	13.4	13.1	12.5	83.3	93.2	84.5
100	15.2	18.2	18.6	12.9	12.9	13	41.7	36.3	36.4	16.4	13.7	13.7	12.2	11	13	100.9	93.8	99.4
316	14	14.6	15.5	8.2	9.1	10.3	14	14.3	15.7	11.8	11.1	10.5	6.8	7.1	7.2	79.9	81.7	85.6
1000	13.8	14.9	13.4	8.1	7.7	9	9.4	9.4	10.8	10.2	8.6	8.5	3.7	3.6	4.3	85.8	81.4	87.2
3160	10.4	10.9	10.8	6.5	6.8	7.6	8.1	7.8	9	8.2	6.6	6.4	5.9	5.3	6	84.4	82.2	81.7
10000	6.9	6.2	6.1	6.4	7.1	6.3	1.5	1.5	1.3	6.8	7.4	7.4	6.9	6.8	7.4	20.5	20.9	20.7
Fig S9 cell viability assay of JFCR-028-3
Afatinib	sgCtrl			sgMIG6-3
0	96.6	99.5	104	94.7	101.7	103.6
0.316	84.1	87.1	90	80.8	85.5	87.7
1	96.9	106.2	110	102.2	105.6	108.6
3.16	100.6	110.2	113.8	102.3	109.4	110.6
10	101.3	108.9	111.5	102.2	109.4	112.8
31.6	100.9	107	109.6	103.8	111.8	112.8
100	99.8	108.5	111.5	104.3	108	112.6
316	98.9	105.1	105.8	100.5	108.6	110.7
1000	85.7	95.2	95	93	97.3	99.2
3160	78.7	83.3	84.4	82.8	87.4	87.8
10000	9.4	10.7	10.4	7.1	9.4	12.2
Fig S9 cell viability assay of JFCR-028-3
Osimertinib	sgCtrl			sgMIG6-3
0	103.6	101.4	95	104.9	102.1	93
0.316	91.4	86.5	80.2	87.3	88.9	76.5
1	108.9	105.3	99.7	111.4	108.5	99.2
3.16	112.6	108.7	104.5	113.2	109.7	100
10	115.4	111.8	105.4	115.7	113	102.4
31.6	113	109.9	104.8	115.9	111.8	103.4
100	109.9	109.4	101.5	116	111.4	101.1
316	93.7	101.8	96.8	113.4	108.8	100.6
1000	79.8	81.2	75.5	93	94.1	84.3
3160	15.1	16.8	14.4	10.9	10	11.4
10000	1.7	1.9	1.6	1.1	1.1	1.1

## Sheet: Fig 1G
Fig 1G colony formation assay of JFCR-028-3 sgMIG6
	sgCtrl			sgMIG6-1			sgMIG6-3
DMSO	97.9111	98.6842	103.405	98.6435	99.446	101.911	96.9876	99.2128	103.8
Alectinib	0.523891	0.531233	0.478542	8.82196	7.39936	5.64742	21.9817	20.2081	19.8289
Lorlatinib	0.547214	0.682829	0.838312	6.2561	6.26882	6.12498	11.3303	11.2367	11.2889

## Sheet: Fig 1H and Fig S4
Fig 1H qPCR of JFCR-028-3
	sgCtrl			Alectinib 3hr			Alectinib 24hr			Alectinib 48hr
MIG6	0.98	1.05	0.97	0.74	0.78	0.84	0.51	0.49	0.51
EGF	0.76	1.08	1.21	1.93	1.79	1.61	2.08	2.17	2.09	4.4	4.22	4.31
TGF	1.02	0.99	0.99	1.37	1.26	0.81	1.83	3.07	3.2	5.06	5.46	5.9

## Sheet: Fig 2A and Fig S6
Fig 2A cell viability assay of JFCR028-3
JFCR-028-3		baseline			EGF 0.25 ng/ml			EGF 1 ng/ml			EGF 20 ng/ml			TGFa 0.25 ng/ml			TGFa 1 ng/ml			TGFa 10ng/ml			HB-EGF 1 ng/ml			HB-EGF 10 ng/ml			HB-EGF 30 ng/ml
Alectinib	sgCtrl	8.106	8.511	8.338	8.843	10.107	8.57	12.845	12.997	13.921	14.17	14.155	13.992	7.808	7.91	8.428	8.45	8.56	8.043	10.886	11.447	10.989	7.877	8.145	8.413	7.778	8.002	7.479	8.904	8.184	8.838
	sgMIG6-3	36.632	39.189	42.035	62.96	62.975	63.113	81.574	87.173	92.504	85.634	87.238	90.158	46.619	49.567	54.809	53.182	64.405	63.079	79.266	90.199	93.69	46.611	44.973	51.305	60.257	69.111	67.883	83.376	85.45	87.468
Lorlatinib	sgCtrl	8.449	5.935	6.19	8.115	7.639	8.016	11.445	10.648	11.572	10.965	10.1	10.692	5.509	5.641	6.443	6.01	6.447	7.111	9.258	9.688	10.492	6.109	6.187	6.711	7.066	6.334	6.047	5.618	6.217	6.796
	sgMIG6-3	27.322	31.457	30.806	46.767	45.409	47.804	62.753	68.531	66.851	65.478	65.831	70.145	46.297	36.463	33.623	44.255	48.592	50.769	77.415	80.312	86.272	26.22	25.835	27.241	41.32	40.304	39.883	42.564	49.797	43.876
Brigatinib	sgCtrl	4.674	4.846	5.203	5.271	5.506	5.721	10.725	10.345	10.912	11.703	12.69	11.74	5.466	4.928	5.064	5.765	5.355	5.206	21.12	21.597	20.777	5.292	5.266	4.899	6.506	5.958	6.267	6.675	6.533	6.854
	sgMIG6-3	19.716	14.266	16.782	39.446	37.359	38.904	70.134	60.117	66.297	75.65	64.345	68.216	26.267	28.472	30.883	50.149	46.209	52.962	100	82.04	92.454	19.359	16.765	21.074	45.982	37.468	42.459	55.078	47.938	55.439
Fig S6 cell viability assay of H3122
H3122		baseline			EGF 0.25 ng/ml			EGF 1 ng/ml			EGF 20 ng/ml			TGFa 0.25 ng/ml			TGFa 1 ng/ml			TGFa 10ng/ml			HB-EGF 1 ng/ml			HB-EGF 10 ng/ml			HB-EGF 30 ng/ml
Alectinib	sgCtrl	9.13128	9.33135	8.88585	18.6297	20.6098	21.2174	23.3174	24.8064	24.9967	24.203	27.8833	26.8816	9.47853	10.0237	10.3009	11.6188	11.9603	12.3322	24.9518	26.8744	25.6415	8.25045	8.93948	8.58002	13.5441	13.4779	13.2556	18.8958	19.9356	19.7448
	sgMIG6-3	14.8708	15.6201	15.6324	25.5868	27.5502	28.8044	26.2977	28.9057	31.205	24.833	27.1487	29.4091	20.5521	21.365	22.0386	26.8972	27.105	28.0869	34.1564	34.9522	37.7706	19.7695	18.9628	19.9797	29.0838	30.8381	29.4585	35.5175	35.4023	37.6182
Lorlatinib	sgCtrl	11.2892	12.2858	11.7446	22.4561	22.5155	22.5359	28.1688	26.9054	28.955	30.8653	30.427	28.67	12.7908	12.6289	11.1748	14.8498	13.797	13.4327	26.5442	27.5353	24.7278	12.4916	11.0604	10.6265	15.3422	16.1688	14.7896	21.8453	21.0656	20.369
	sgMIG6-3	18.6393	18.7671	17.2815	30.3734	32.32	29.947	31.1082	33.2247	29.5929	33.7253	33.1106	30.6807	23.955	22.8713	21.008	28.2939	27.7421	25.9531	37.7039	37.06	34.6558	21.9893	21.9488	20.7729	29.252	31.6834	29.0271	37.7166	38.6656	36.4606

## Sheet: Fig 3BC and Fig S8AB
Fig 3B and S8A cell viability assay of JFCR-028-3
JFCR-028-3		baseline			baseline + Panitumumab			EGF 1 ng/ml			EGF 1 ng/ml + Panitumumab			TGFa 1 ng/ml			TGFa 1 ng/ml + Panitumumab			HB-EGF 1 ng/ml			HB-EGF 1 ng/ml + Panitumumab
Alectinib	sgCtrl	8.106	8.511	8.338	7.0283	6.49627	6.6809	12.845	12.997	13.921	7.22344	6.90266	7.72737	8.45	8.56	8.043	6.05533	6.11641	6.57351	7.877	8.145	8.413	5.11537	5.36682	5.39495
	sgMIG6-3	36.632	39.189	42.035	5.04831	5.18968	4.8397	81.574	87.173	92.504	13.4456	13.8554	14.2114	53.182	64.405	63.079	6.74955	6.92479	6.82242	46.611	44.973	51.305	6.28727	6.38459	6.55662
Lorlatinib	sgCtrl	8.449	5.935	6.19	6.11623	5.74898	6.0537	11.445	10.648	11.572	6.02945	6.24365	6.58098	6.01	6.447	7.111	6.0791	6.11752	6.02295	6.109	6.187	6.711	4.97012	5.97675	5.75655
	sgMIG6-3	27.322	31.457	30.806	4.6187	4.71611	4.77904	62.753	68.531	66.851	11.6421	12.363	12.2707	44.255	48.592	50.769	5.92422	6.34063	6.5202	26.22	25.835	27.241	4.96031	5.47814	5.3911
Brigatinib	sgCtrl	4.674	4.846	5.203	6.1275	5.80543	5.41004	10.7248	10.3451	10.912	5.9434	6.71917	6.29873	5.76492	5.35502	5.20597	5.37432	5.51007	5.11613	5.29167	5.26633	4.89883	5.90311	5.72063	4.81582
	sgMIG6-3	19.7162	14.2659	16.7824	3.62803	3.49369	3.86312	70.1338	60.1173	66.2966	7.36174	6.61068	7.22838	50.1491	46.2087	52.9619	3.70183	3.85744	4.11119	19.3592	16.7655	21.074	3.73166	3.75906	3.65403
Fig 3C cell viability assay of JFCR-028-3
JFCR-028-3		baseline			baseline + Afatinib			EGF 1 ng/ml			EGF 1 ng/ml + Afatinib			TGFa 1 ng/ml			TGFa 1 ng/ml + Afatinib			HB-EGF 1 ng/ml			HB-EGF 1 ng/ml + Afatinib
Alectinib	sgCtrl	6.08026	6.31832	6.00375	3.23369	2.90724	3.24115	13.2207	13.5511	12.9614	3.27453	3.12879	2.93139	8.66748	8.8681	8.81132	3.69584	3.91743	3.78016	6.84554	7.26399	6.89094	3.10983	2.86687	3.04909
	sgMIG6-3	34.3484	37.3235	33.6423	2.92054	2.71765	2.99348	82.0155	80.7629	79.6955	3.13168	3.17249	2.88071	76.7957	77.4576	77.5255	2.85689	3.11174	2.9378	51.2758	50.0116	45.3172	3.4278	3.09727	3.2244
Lorlatinib	sgCtrl	6.92276	7.25996	6.70675	3.76399	3.65326	3.82305	12.858	12.999	12.4674	4.31967	3.89271	3.93694	9.27347	8.72816	8.86048	4.14498	3.98061	4.49857	8.20284	7.76149	7.10987	4.51709	3.83217	4.0911
	sgMIG6-3	31.9025	32.1398	30.3246	3.15398	3.27968	2.81436	76.3504	79.1722	76.7911	3.04324	3.19775	3.29934	74.3801	73.286	74.2458	3.33102	3.24532	3.2495	40.2421	39.3162	41.3879	3.80457	3.79835	3.674
Fig S8B cell viability assay of H3122
H3122		baseline			baseline + Panitumumab			EGF 1 ng/ml			EGF 1 ng/ml + Panitumumab			TGFa 1 ng/ml			TGFa 1 ng/ml + Panitumumab			HB-EGF 1 ng/ml			HB-EGF 1 ng/ml + Panitumumab
Alectinib	sgCtrl	9.13128	9.33135	8.88585	4.37198	4.4397	4.66525	23.3174	24.8064	24.9967	4.50657	4.65004	5.21381	11.6188	11.9603	12.3322	3.59681	4.3661	4.26564	8.25045	8.93948	8.58002	3.59089	4.20417	4.29121
	sgMIG6-3	14.8708	15.6201	15.6324	9.51987	9.58604	9.05602	26.2977	28.9057	31.205	11.9586	13.2539	11.679	26.8972	27.105	28.0869	10.1714	10.6288	11.3387	19.7695	18.9628	19.9797	10.5889	11.233	11.3487
Lorlatinib	sgCtrl	11.2892	12.2858	11.7446	6.2565	6.53672	6.40686	28.1688	26.9054	28.955	7.56937	8.15904	7.4695	14.8498	13.797	13.4327	6.87613	5.85253	5.38651	12.4916	11.0604	10.6265	6.07325	5.8573	5.63006
	sgMIG6-3	18.6393	18.7671	17.2815	15.727	15.4072	15.6531	31.1082	33.2247	29.5929	18.5357	20.8357	18.5953	28.2939	27.7421	25.9531	18.7843	17.7464	17.6212	21.9893	21.9488	20.7729	18.0892	17.8954	18.2313

## Sheet: Fig 4A, Fig S10, S11 and S12
Fig 4A in vivo experiment of JFCR-028-3
relative tumor growth	sgCtrl Vehicle						sgCtrl Alectinib						sgMIG6 Vehicle						sgMIG6 Alectinib						sgMIG6 Alectinib+Panitumumab
0	1	1	1	1	1	1	1	1	1	1	1	1	1	1	1	1	1	1	1	1	1	1	1	1	1	1	1	1	1	1
3	1.85236	2.5296	2.27255	2.39236	2.10443	1.9951	0.350844	0.306263	0.363817	0.286948	0.174896	0.252587	1.85955	1.59489	2.08195	3.42556	2.01715	1.96872	0.86456	0.494647	0.242464	0.385701	0.249294	0.324464	0.397348	0.376542	0.172909	0.217003	0.23865	0.231541
7	3.66104	4.25584	3.20852	3.91764	3.39253	2.38621	1.25332	0.25667	0.12768	0.12514	0.05914	0.11239	1.8695	3.1028	4.04678	4.29762	2.85417	3.46632	0.56773	0.31974	0.17298	0.20368	0.65515	0.26689	0.1655	0.12065	0	0.11583	0	0.0455
10	4.58337	5.34952	4.01569	4.32856	4.7064	3.18385	0.31376	0.19183	0	0.10119	0.0338	0.05755	2.03136	6.41452	4.7301	5.42258	3.6373	5.3335	0.66001	0.27869	0.38624	0.35294	0.55514	0.3264	0.18723	0.11991	0	0.0475	0	0.02823
14	5.90634	9.77454	5.09419	5.90292	5.94638	3.58844	0.275386	0.207544	0	0.056116	0.024837	0	2.86503	9.41026	6.02987	6.57029	4.65204	5.90311	0.563828	0.282445	0.199805	0.117023	0.309868	0.202835	0.065044	0	0	0	0	0
17	5.70162	11.0057	5.47269	8.45715	7.49793	4.57045	0	0.15239	0	0	0	0	2.98944	10.6007	6.98119	6.74342	5.03229	8.1267	1.06115	0.578422	0.194999	0.249954	0.581867	0.319177	0	0	0	0	0	0
21	8.40847	18.1275	9.67863	9.463	13.4114	6.36317	0	0	0	0	0	0	5.10599	18.7114	10.0369	11.3381	5.8955	10.5117	0.990264	0.592558	0.291849	0.180277	1.19367	0.439976	0	0	0	0	0	0
24							0	0.15239	0	0	0	0	10.9131	19.4285	10.7912	14.7959	6.21253	15.0155	1.83473	0.46378	0.51558	0.24898	1.30095	0.70742	0	0.15239	0	0	0	0
28							0	0	0	0	0	0							2.51478	1.00062	0.63278	0.2678	2.76918	1.3852	0	0	0	0	0	0
31							0	0	0	0	0	0							3.52866	1.84641	2.61999	0.46362	3.36431	2.6423	0	0	0	0	0	0
35							0.931425	0.319771	0.087958	0	0	0							6.8829	3.52665	3.84165	0.682541	6.00756	6.07514	0.313817	0	0	0	0	0
37							1.32716	0.21997	0.19294	0	0.03372	0							11.3265	5.02444	9.06876	1.58149	13.6816	9.5642	0.24038	0	0.25131	0	0	0
Fig S11 in vivo experiment of JFCR-028-3
weight	sgCtrl Vehicle						sgCtrl Alectinib						sgMIG6 Vehicle						sgMIG6 Alectinib						sgMIG6 Alectinib+Panitumumab
0	20.3	19.9	19.2	21.4	21.3	20.7	19.9	22.2	20.7	21.1	21.3	20.6	18.1	21.1	21.2	19.7	20.5	20	20.8	18.9	22	20.6	18.7	21.5	20.5	20.7	21.6	20.1	20.8	21.6
1	19.9	19.3	18.9	20.6	20.9	20.6	19.3	21.6	20	20.9	21.1	20.2	18.4	20.8	21	19.5	20.2	19.4	20.1	18.5	21.5	20.8	17.9	21.4	19.5	20	20.9	19.2	19.9	20.9
2	20	19	19	20.7	20.8	20.3	19	21.5	19.5	20.4	20.2	20.2	17.7	21.1	20.5	19.3	20.1	19.3	20.5	18.3	22.2	20.8	18	21.3	19.8	19.8	20.6	19.6	20	20.9
3	20.2	19	19.1	20.1	20.9	20.5	19.3	21.9	20.3	20.9	20.3	20.7	17.7	21.6	20.8	19.6	20.4	19.7	21	18.7	22.1	20.8	18.4	21.4	20	20.4	21.2	20.2	20.1	21.3
4	19.9	18.4	19	20	20.9	20.2	19.2	21.5	20.4	20.9	20.2	20.3	17.7	21.2	20.6	19.4	20.1	19.9	20.9	18.7	21.7	20.9	18.2	21.5	19.9	19.8	21.1	19.7	20	21.1
7	19.4	18.5	18.6	19.8	20.5	20	19.9	21	20	21.2	20	20.6	17.5	20.9	21.3	19.6	20.5	19.8	20.8	18.2	22.5	20.4	18.6	20.9	19.6	19.8	21.6	19.7	20.6	20.9
8	19.2	19.2	18.8	20.1	20.4	19.8	19.8	20.7	20.3	21.1	19.8	21.2	18	20.9	21.8	20.1	20.9	19.8	21.1	18.4	22.7	21.3	19.1	21	19.6	19.4	21.3	19.9	20.3	20.9
10	18.8	19.3	18.8	20.3	20.7	19.9	19.9	21.1	20.4	21.5	20.5	20.5	17.9	20.6	21.5	19.8	20.9	20.3	22	18.5	23	21.6	19.7	21	20.4	19.7	21.6	20.4	20.8	21.6
14	21.3	21	20.3	21.3	21.7	21.6	21.4	22.2	21.5	22.4	20.7	21.2	18.8	21.3	23.2	20.5	22.4	21.2	22.4	19.6	24.2	22.4	21	21.5	21.1	21	23.1	21.6	22.2	22.2
15	21	21	19.8	21	22	21.4	21.4	22.4	21.4	22.4	21.1	21.6	18.6	21.4	22.9	20.4	22.4	21.1	22.3	19.8	24.5	21.9	20.9	21.8	18.9	18.5	18.9	20.1	20.2	19.9
16	20.7	20.6	19.9	21.1	21.7	21.2	21.1	22	21.5	21.8	20.8	21.2	18.3	21.3	22.8	20.7	22.2	21.3	22.4	19.2	24.5	21.8	20.8	21.6	20.6	20.2	22.4	21.7	21.9	22.3
17	20.9	20.6	19.9	21.2	21.9	20.9	21	22.2	21.9	22.1	20.9	21.2	18.2	21.1	22.7	20.7	22.2	20.9	22.4	19.4	24.6	21.9	20.8	21.5	20.9	20	22.8	21.6	22.1	22.6
18	21.2	21.4	20.1	21.6	22.1	21.4	21.5	22.8	22.1	23	21.4	22.2	18.5	21.6	23.8	21	22.8	21.4	22.2	19	23.7	21.8	20.9	22	21.4	20.3	22.5	22.5	22.3	23.1
21	21.8	21.8	20.7	21.8	22.5	21.8	21.5	23.4	21.9	22.9	21.5	22.4	18.4	22.2	23.5	21.5	22.7	21.6	22.6	19.6	24.8	22.4	21.5	22.1	21.3	20.8	23	22.1	21.7	22.9
22							21.6	23.7	21.6	23.2	21.8	21.9							22.9	19.5	25.5	22.5	21.3	22.1	21.4	20.8	23.1	22.1	21.7	23.4
23							20.8	23.1	21	23.1	21.2	21.2							22.5	19.1	24.4	21.8	21	21.8	21	20.3	22.5	21.6	20.9	22.3
24							21.1	23.6	21.1	23.4	22.1	21.1							23	19.5	25.4	22.5	21.7	21.9	21.5	21.2	23.6	22.1	21.5	23.3
25							20.7	22.6	21.1	22.7	21.5	20.3							22.2	18.9	24.8	22.2	21.1	21.7	21.4	20.3	22.6	22	21.6	22.8
28							21.7	24.2	21.8	23.9	22.4	22.1							23.1	19.7	25.2	23.1	21.8	22.3	21.6	21.2	23.3	22.5	21.7	22.9
Fig S10A in vivo experiment of JFCR-028-3
relative tumor growth	sgCtrl Vehicle					sgCtrl Alectinib					sgMIG6 Vehicle					sgMIG6 Alectinib					sgMIG6 Alectinib+Panitumumab
0	1	1	1	1	1	1	1	1	1	1	1	1	1	1	1	1	1	1	1	1	1	1	1	1	1
2	2.65609	2.66948	1.98567	1.97434	1.48114	0.573888	1.03862	0.658858	0.552404	0.386856	1.32502	1.28449	1.00025	1.46162	1.33	0.758231	1.06083	1.51827	0.919598	1.13282	0.565657	0.331776	0.605251	0.762062	0.941404
5	2.41909	2.83726	2.37399	2.8089	1.80089	0.48009	0.24238	0.59523	0.59844	0.48296	2.96633	2.38443	0.81484	1.99044	2.45337	1.5378	1.16152	1.83065	0.71679	1.97823	0.62742	0.36815	0.41253	1.07837	0.90607
7	4.39641	3.35879	2.73506	4.65213	2.96459	0.22574	0.2155	0.416	0.31943	0.28372	3.16219	3.63912	0.91248	2.79256	3.29598	0.88265	1.21475	1.96206	0.44622	1.13988	0.83226	0.38942	0.744	1.08507	0.5697
9	4.24118	4.62098	4.69609	5.94867	3.76208	0.196127	0.328438	0.323764	0.318504	0.175422	4.01772	4.01933	0.948584	2.71317	4.46806	0.985855	1.37956	2.02458	0.262824	1.47482	0.855007	0.294109	0.552095	1.00135	0.658802
12	4.55841	5.35119	5.59527	6.09472	4.42952	0.90756	0.476179	0.564272	0.637054	0.46369	6.74392	5.30015	1.67178	3.36349	4.3008	1.00938	1.77043	2.17793	0.244238	1.85689	0.774868	0.604518	1.49678	1.43446	0.598713
14	6.8159	13.4288	7.44829	11.3491	7.02399	0.38994	0.417718	0.380192	0.587218	0.291005	6.63232	5.75572	2.1209	3.71157	5.78594	1.40066	1.20571	2.72207	0.177056	2.39979	0.747985	0.651507	1.19114	1.50587	0.691993
16	10.177	14.4828	11.0625	12.1422	6.9555	0.22221	0.31142	0.27153	0.16578	0.1566	11.211	5.99826	2.93593	5.03168	7.29305	2.07371	1.03065	2.71771	0.13117	2.10773	0.61787	0.50789	1.01235	1.76748	0.43179
19	12.0395	18.5385	10.835	16.8005	6.76154	0.15823	0.39156	0.1266	0.22412	0.15755	14.4672	6.46866	2.45822	4.81648	7.1068	1.46162	1.52931	3.38156	0.12418	2.17611	0.45012	0.48502	0.91485	1.33917	0.30212
21	12.9244	20.8899	14.9339	24.021		0.31078	0.20759	0.20736	0	0.14389	14.3806	7.72666	2.50065	5.39428	7.26757	2.06735	2.09926	3.7222	0.08579	2.2202	0.29657	0.26022	0.61599	1.05967	0.26829
23	17.1766	19.9745	20.2814	24.7663		0	0.185437	0.261342	0	0.114756	17.3005	8.9155	2.82113	5.20485	7.92006	3.30084	1.4287	3.60916	0.121167	1.98425	0.157436	0.264055	0.557236	1.00606	0.108569
26						0	0	0	0	0.06164	21.5471	9.43088	3.10667	6.34663	8.87833	3.06133	1.84598	4.73883	0.16412	1.9966	0.06698	0.2002	0.67239	1.18614	0.03364
28						0	0	0	0	0.11825	26.9749	10.7723	3.66765	6.23384	8.15085	4.26155	2.66292	5.70674	0.13096	2.41807	0.10809	0.43374	0.54215	1.04005	0.08767
30						0	0	0	0	0	28.5897	13.4604	4.00347	6.47203	9.78863	4.68645	2.98513	6.4136	0.15229	2.96595	0.11686	0.2112	0.68024	1.02998	0.05063
33						0.12527	0	0.05997	0.06299	0.11814						4.82915	7.24735	7.2751	0.27797	4.09809	0.05609	0.48675	1.52709	1.33445	0.03556
36						0.34687	0.13706	0.06043	0.15512	0.24506						5.66707	8.54984	8.16097	0.0941	4.91084	0.10341	0.7537	1.24164	1.90453	0.14071
40						1.95574	0.10989	0.08534	0.22541	0.63837						11.6454	17.9549	11.0915	0.26175	8.24927	0.10011	1.83507	2.55375	2.19567	0.03221
Fig S10B in vivo experiment of JFCR-028-3
weight	sgCtrl Vehicle					sgCtrl Alectinib					sgMIG6 Vehicle					sgMIG6 Alectinib					sgMIG6 Alectinib+Panitumumab
0	18.8	20.6	19	20.1	17.5	18.7	19.8	19.4	18.4	17.5	18	19.3	21.2	18	21.4	18.4	17.3	19.7	18.6	16.3	19.2	21.5	20.6	19.1	20.3
2	19.1	21	19.2	21.6	18.3	19.2	20.8	19.2	19.1	18.3	18.4	19.7	21	18.2	22	18.6	17.8	20.2	19.5	17	19.6	22.2	20.4	19.6	21.4
5	20.5	22.1	19.8	21.8	18.6	20.1	21.2	20.4	19.8	18.3	19.2	21.1	22.6	19.6	22.7	19.4	18.7	21.4	19.5	17.7	20.6	22	21.4	20.7	21.6
7	20.5	22.5	20	22.4	18.3	20.4	21.3	20.3	19.8	18.7	19.1	21.5	22.6	19.5	22.9	19.1	18.8	21.5	19.7	18.4	20.2	22.4	21.7	20.6	21.3
9	19.3	21.1	18.8	21.6	17.4	20.1	20.8	19.8	19.6	18.3	18	20.4	21.6	18.8	21.8	18.4	17.7	20.7	18.6	17.9	19.9	21.4	21	19.9	21.3
12	20.2	22.1	19.4	22.2	16.8	21	21.3	20.8	20.5	18.8	18.7	21.4	23.2	19.9	22.5	18.6	17.9	21.3	19.3	18.1	19.8	22.6	21.9	20.6	21.5
14	20.4	21.7	19.6	21.6	16.1	20.7	22	20.8	20.3	18.9	19.1	21.8	23.2	19.8	22.4	19.1	18.3	22	19.6	18.3	20.4	23	22.2	21	22.5
16	20.1	21.9	19.7	21.8	15.4	21.2	22.6	21	20.8	19.2	19.4	22	23	20.5	22.9	19.4	18.7	22.3	19.8	18.9	19.5	21.7	21.5	20.4	21.7
19	21	22.1	18.8	21.2	14.9	21.5	22.3	21.5	20.9	19.7	19.6	22.1	23.5	20.8	23.4	20.5	18.8	21.6	19.5	18.9	21.3	23.3	22.9	22.1	22.9
21	21.3	22	18.8	21.2		21.5	22.4	21.7	21.5	19.8	19.7	21.8	23.3	20.7	23.4	20.2	19.8	21.9	20.3	19	21.6	23.2	23.2	22.1	23.2
23	20.8	21.3	18.8	20.1		21.3	22.8	21.5	21.5	20	19.4	21.7	23.4	20.8	23.8	20.1	19.6	22	19.9	19.2	20.2	22.2	21.7	20.7	21.3
26						21.5	22.8	21	21.7	20.2	20	22.7	24.5	21.8	24.2	21.6	19.8	22.3	20.3	19.1	22	24.2	23.7	22	23
28						22	23.5	20.8	21.7	20.6	20.5	23.2	24.4	22	24.5	21.9	20.3	22.8	20.3	19.1	22.3	23.7	23.5	21.7	23.3
Fig S12 in vivo experiment of JFCR-028-3
relative tumor growth	sgMIG6 Vehicle				sgMIG6 Panitumumab
0	1	1	1	1	1	1	1	1
3	1.92378	2.73299	1.2514	1.67024	2.46817	2.0471	1.47661	1.3794
7	2.70987	4.92559	1.83875	2.80926	3.04733	2.41788	1.93304	1.95005
10	4.09092	9.38781	3.95194	5.3164	4.20143	5.77166	2.77118	2.65434
14	5.46618	20.3268	5.86835	9.57595	4.55426	6.38774	3.85716	4.53235
17	6.22809	22.9885	11.7834	11.7174	4.90777	7.44089	4.92873	6.28222
21					6.36961	9.63533	8.42173	7.64031
23					6.98347	10.6655	12.4628	11.0958

## Sheet: Fig 5A
Fig 5A microarray
EGFR	ERRFI1
7.69912	9.89074
8.31733	11.3517
7.99298	11.2993
8.05719	10.333
7.80084	8.40346
8.20635	11.9419
8.25028	10.0847
7.8564	9.47619
8.52097	12.5485
8.30012	8.26613
7.58155	12.7459
8.27345	12.5976
9.14593	11.2358
9.47479	11.6923
7.35934	9.82468
8.2161	9.77673
5.80999	6.19972
8.02728	10.3349
7.09178	12.3546
7.68007	9.60891
8.76757	9.96255
8.15387	11.0332
8.27633	10.1521
8.04715	10.8831
8.41809	10.516
6.79063	9.07956
8.33827	10.5262
8.74568	11.3927
9.17996	10.5563
9.17414	11.3159
8.42429	11.2313
8.38221	11.3946
8.06376	10.321
8.68466	11.0544
8.18495	11.6671
8.17767	12.2135
7.77409	9.85879
7.81952	10.6335
8.99182	11.3204
7.86815	9.38505
8.64572	11.2041
8.61267	11.5979

## Sheet: Fig 5C
Fig 5C qPCR of clinical samples
	028-3			028-5			276-2			276-6			248-1			248-4			134-1			134-5			426-2			426-6
MIG6	0.97	0.99	1.04	0.23	0.23	0.27	1.17	0.92	0.67	2.05	1.27	0.6	0.32	0.25	0.2	0.42	0.36	0.32	6.28	5.54	4.66	7.16	5.43	4.26	11.21	11.21	9.04	0.68	0.61	0.8

## Sheet: Fig 6DE
Fig 6DE colony formation assay of HCC78 and JFCR-168
HCC78	sgCtrl			sgMIG6-3
DMSO	105.565	81.7158	112.719	105.686	103.289	91.0249
Crizotinib	7.38986	6.12454	8.54256	49.1341	63.2066	56.4971
Entrectinib	5.72044	8.64193	8.74793	54.8415	59.4162	68.5002
JFCR-168	sgCtrl			sgMIG6-3
DMSO	84.9231	110.157	104.919	93.3339	112.748	93.918
Crizotinib	6.42797	6.8624	6.13834	27.3147	35.6576	22.4491
Entrectinib	1.49511	1.529	1.22089	13.687	11.6493	7.15145

[truncated: 5 more sheets: Fig 6F and Fig S14AB, Fig 7CD and Fig S17A, Fig 8A, Fig S18 and S19, Fig S14D and S17C, Fig S15]
